# Supplementary material for: Performance of Three Anti-SARS-CoV-2 Anti-S and One Anti-N Immunoassays for the Monitoring of Immune Status and Vaccine Response
Source: Viruses. 2024 Feb 14;16(2):292. doi: 10.3390/v16020292 (PMC10891747; doi:10.3390/v16020292)
Supplement: Supplementary file 1 [file viruses-16-00292-s001.zip]

Archive with 1 entries (1 files):
- viruses-2855676-supplementary.pdf
